# Supplementary material for: Single-Cell RNA Sequencing Analysis of Gene Regulatory Network Changes in the Development of Lung Adenocarcinoma
Source: Biomolecules. 2023 Apr 12;13(4):671. doi: 10.3390/biom13040671 (PMC10135828; doi:10.3390/biom13040671)
Supplement: Supplementary file 1 [file biomolecules-13-00671-s001.zip]

Archive with 2 entries (2 files):
- Supplementary_Figures.pdf
- Supplementary_Table S1.pdf
